# Supplementary material for: Pharmacologic Targeting of Histone H3K27 Acetylation/BRD4-dependent Induction of ALDH1A3 for Early-phase Drug Tolerance of Gastric Cancer
Source: Cancer Res Commun. 2024 May 20;4(5):1307–20. doi: 10.1158/2767-9764.CRC-23-0639 (PMC11104289; doi:10.1158/2767-9764.CRC-23-0639)
Supplement: Supplementary Tables S1 — Primer sequences used in the study [file crc-23-0639-s02.xlsx]

## Sheet: Supplementary Table S1
Supplementary Table S1. Primer sequences used in the study
Number	Name	Sequence (5' to 3')
1	ALDH1A3 For	TCTCGACAAAGCCCTGAAGT
2	ALDH1A3 Rev	GGCGTTGTAGCAGTTGATCC
3	GAPDH For	GAAGGTGAAGGTCGGAGTC
4	GAPDH Rev	GAAGATGGTGATGGGATTTC
5	BRD2 For	GCCCTTCTATAAGCCAGTGG
6	BRD2 Rev	AAACTCCTGTGCATCCCG
7	BRD3 For	AGATGGATAGCCGAGAGTACC
8	BRD3 Rev	GCAAACCTCATCTCAAACACATC
9	BRD4 #1 For	CAACAAGCCTGGAGATGACA
10	BRD4 #1 Rev	TGTTTCTTTCCTCCCACG
11	BRD4 #2 For	TAAAAACTCCAACCCCGATG
12	BRD4 #2 Rev	TGCTCTCCGACTCAGAGGAT
13	ALDH1A3 promoter For	GGCAGTGACATAATTTCAACCATCAA
14	ALDH1A3 promoter Rev	AACACTGGCGAGTCTGAGCAATG
15	Lgr5 For	CGTTGCAACACTGTCATGGC
16	Lgr5 Rev	AGGTCAGGTGAAGCGCTCG
17	CD44 For	CAACAACACAAATGGCTGG
18	CD44 Rev	CTGAGGTGTCTGTCTCTTTCATCT
19	E-cadherin For	CCAGTGAACAACGATGGCATT
20	E-cadherin Rev	TGCTGCTTGGCCTCAAAAT
21	N-cadherin For	TGGGAATCCGACGAATGG
22	N-cadherin Rev	GCAGATCGGACCGGATACTG
23	BCRP For	GAAACCTGGTCTCAACGCCATCC
24	BCRP Rev	CGTCAGAGTGCCCATCACAACAT
25	ALDH1A3 exon 1 For	GACGATGGATACAGGGAAGC
26	ALDH1A3 exon 1 Rev	CTGCCCACCCTGCAAAGTATC
27	GAPDH exon For	GTCCATGCCATCACTGCCAC
28	GAPDH exon Rev	TGAGCTTGACAAAGTGGTCG
