# Supplementary material for: Pharmacologic Targeting of Histone H3K27 Acetylation/BRD4-dependent Induction of ALDH1A3 for Early-phase Drug Tolerance of Gastric Cancer
Source: Cancer Res Commun. 2024 May 20;4(5):1307–20. doi: 10.1158/2767-9764.CRC-23-0639 (PMC11104289; doi:10.1158/2767-9764.CRC-23-0639)
Supplement: Supplementary Table S2 — Chemical compounds used for the screening [file crc-23-0639-s03.xlsx]

## Sheet: Supplementary Table S2
Supplementary Table S2. Chemical compounds used for the screening
Number	Category	Drug name	Final. con.	Slovent	Supplier
1	acetyl-CoA carboxylase (ACC)	TOFA	4 μM	DMSO	Calbio Chem
2	ALK	A83-01	4 μM	DMSO	Wako Pure Chemical Industries, Ltd.
3	ALK	LDN193189	4 μM	DMSO	SRD
4	AMPK	compound C	4 μM	DMSO	Calbio Chem
5	BRAF	Vemurafenib	4 μM	DMSO	Toronto Research Chemicals Inc,
6	BTK	LFM-A13	4 μM	DMSO	Calbio Chem
7	BTK	Terreic acid	4 μM	DMSO	TOCRIS
8	CAMKII	KN-93	4 μM	DMSO	WAKO
9	CAMKII	KN-62	4 μM	DMSO	WAKO
10	CAMKII	Lavendustin C	4 μM	DMSO	Calbio Chem
11	CCR2	RS 102895	4 μM	DMSO	TOCRIS
12	CCR3	SB 328437	4 μM	DMSO	Calbio Chem
13	CDC2	Kenpaullone	4 μM	DMSO	Calbio Chem
14	CDK2	purvalanol A	4 μM	DMSO	Sigma
15	CDKs	Olomoucine	4 μM	DMSO	WAKO
16	CDK	Alsterpaullone, 2-cyanoethyl	4 μM	DMSO	Calbio Chem
17	CDK	Cdk1/2 inhibitor III	4 μM	DMSO	Calbio Chem
18	CDK	Cdk2/9 inhibitor	4 μM	DMSO	Calbio Chem
19	CDK	NU6102	4 μM	DMSO	Calbio Chem
20	CDK	Cdk4 inhibitor	4 μM	DMSO	Calbio Chem
21	CDK	NSC625987	4 μM	DMSO	TOCRIS
22	CK	Ellagic acid	4 μM	DMSO	Calbio Chem
23	CK	TBB	4 μM	DMSO	Calbio Chem
24	CK	DMAT	4 μM	DMSO	Calbio Chem
25	CK	D4476	4 μM	DMSO	Calbio Chem
26	Clk	TG003	4 μM	DMSO	Calbio Chem
27	c-Met	PF-04217903	4 μM	DMSO	SYNkinase
28	CXCR2	SB 225002	4 μM	DMSO	Calbio Chem
29	CXCR4	AMD3100 octahydrochloride	4 μM	DMSO	SIGMA
30	DNMT	Decitabine	4 μM	DMSO	Selleck S1200
31	farnesyltransferase	Manumycin A	4 μM	DMSO	SIGMA
32	farnesyltransferase	FTI-276	4 μM	DMSO	WAKO
33	FAS	Cerulenin	4 μM	DMSO	WAKO
34	fatty acid synthase (FAS)	C75	4 μM	DMSO	ALEXIS
35	FGFR	PD173074	4 μM	DMSO	CEM
36	G9a	UNC0638	4 μM	DMSO	Cayman Chemical Co.
37	G9a	BIX01294	4 μM	DMSO	FCS
38	GLI1	Gant61	4 μM	DMSO	Cayman Chemical Co.
39	GSK-3	BIO	4 μM	DMSO	Cayman Chemical Co.
40	GSK-3	TWS119	4 μM	DMSO	Wako Pure Chemical Industries, Ltd.
41	GSK-3	CT99021	4 μM	DMSO	Cayman Chemical Co.
42	HDAC8	PCI-34051	4 μM	DMSO	Cayman Chemical Co.
43	Hedgehog	Vismodegib	4 μM	DMSO	LCL
44	Hedgehog	AY 9944	4 μM	DMSO	SANTA CRUZ
45	Hedgehog	cyclopamine	4 μM	DMSO	Wako
46	Hedgehog	Jervine	4 μM	DMSO	Toront
47	IKK	BMS-345541	4 μM	DMSO	Calbio Chem
48	IKK	IKK-2 inhibitor VI	4 μM	DMSO	Calbio Chem
49	IRAK	IRAK-1/4 inhibitor	4 μM	DMSO	Calbio Chem
50	JAK	Ruxolitinib	4 μM	DMSO	SYNkinase
51	Jak	JAK Inhibitor I	4 μM	DMSO	Calbio Chem
52	Jak	JAK3 Inhibitor VI	4 μM	DMSO	Calbio Chem
53	Jak-2	AG490	4 μM	DMSO	WAKO
54	Jak-2	Cucurbitacin I	4 μM	DMSO	CAYMAN
55	lipase	orlistat	4 μM	DMSO	Cayman Chemical Co.
56	LSD1	S2101 (LSD1 inhibitor II)	4 μM	DMSO	CALBIO
57	Mdm2	Nutlin-3	4 μM	DMSO	SIGMA
58	Mdm2	MDM2 inhibitor	4 μM	DMSO	Calbio Chem
59	Multi-kinases	Vandetanib	4 μM	DMSO	Selleck Chemicals LLC
60	Multi-kinases	Axitinib	4 μM	DMSO	SIGMA
61	Multi-kinases	sorafenib	4 μM	DMSO	Selleck
62	Multi-kinases	sunitinib malate	4 μM	DMSO	Selleck
63	Multi-kinases	pazopanib	4 μM	DMSO	Selleck
64	Notch	DAPT	4 μM	DMSO	Wako
65	p300	C646	4 μM	DMSO	FCS
66	pan-PARP	PJ-34	4 μM	DMSO	Tocris
67	PARP	BSI-201 (Iniparib)	4 μM	DMSO	Cayman Chemical Co.
68	PARP	ABT-888 (Veliparib)	4 μM	DMSO	Selleck Chemicals LLC
69	PARP	AG014699 (Rucaparib)	4 μM	DMSO	Cayman Chemical Co.
70	PARP	MK-4827 (Niraparib)	4 μM	DMSO	ADQ
71	PARP-1/2-selective	Olaparib	4 μM	DMSO	Selleck
72	PIM	PIM1/2 Kinase Inhibitor V	4 μM	DMSO	CBC
73	PIM	PIM1 Inhibitor II	4 μM	DMSO	CBC
74	PRMT1	AMI-1	4 μM	DMSO	KOM
75	ROCK	Thiazovivin	4 μM	DMSO	SRD
76	SIRT1	SIRT1 inhibitor III	4 μM	DMSO	FCS
77	SIRT1/2	Tenovin-6	4 μM	DMSO	Cayman Chemical Co.
78	spermidine/spermine N1-acetyltransferase (SSAT) activator	N1,N12-Diethylspermine (BESpm)	4 μM	DMSO	MPB
79	sphingosine N-acyltransferase	Fumonisin B1	4 μM	DMSO	SIGMA
80	STAT3	WP1066	4 μM	DMSO	CBC
81	Telomerase	TMPyP4	4 μM	DMSO	PCR
82	TGFb-R	LY2157299	4 μM	DMSO	AXN
83	TGFb-R	SD208	4 μM	DMSO	AXN
84	thalidomide family	thalidomide	4 μM	DMSO	Wako
85	thalidomide family	lenalidomide	4 μM	DMSO	Selleck
86	Wnt	IWP-2	4 μM	DMSO	Tocris
87	Wnt	IWR-1-endo	4 μM	DMSO	Tocris
88	Wnt	FH535	4 μM	DMSO	CBC
89	EZH2	Tazemetostat	3 μM	DMSO	MedChemExpress
90	DOT1L	EPZ5676	3 μM	DMSO	Selleck
91	LSD1	SP2509	3 μM	DMSO	MedChemExpress
92	BET	OTX015	3 μM	DMSO	Selleck
93	BET	iBET762	3 μM	DMSO	Selleck
94	HDAC	TrichostatinA	3 μM	DMSO	Wako Pure Chemical Industries, Ltd.
95	G-Quadruplex Ligand	Phen-DC3	3 μM	DMSO	Polysciences, Inc.
