# Supplementary material for: Pharmacologic Targeting of Histone H3K27 Acetylation/BRD4-dependent Induction of ALDH1A3 for Early-phase Drug Tolerance of Gastric Cancer
Source: Cancer Res Commun. 2024 May 20;4(5):1307–20. doi: 10.1158/2767-9764.CRC-23-0639 (PMC11104289; doi:10.1158/2767-9764.CRC-23-0639)
Supplement: Supplementary Table S3 — Results of secondary screening for compounds that suppress 5-FU-induced GFP expression in ALDH1A3-GFP cells [file crc-23-0639-s04.xlsx]

## Sheet: Supplementary Table S3
Supplementary Table S3. Results of secondary screening for compounds that suppress 5-FU-induced GFP expression in ALDH1A3-GFP cells
Number	Drug name	% of GFP intensity (normalized w/5-FU-treated cells)
1	iBET762	23.129
2	OTX015	28.3435
3	N1,N12-Diethylspermine (BESpm)	32.1408
4	PhenD3	38.0999
5	NSC625987	39.4882
6	SB 328437	39.9627
7	TWS119	44.3613
8	TMPyP4	45.3819
9	Fumonisin B1	52.6946
10	ABT-888 (Veliparib)	53.7938
11	KN-62	57.9025
12	Terreic acid	60.1467
13	Cucurbitacin I	61.64
14	S2101 (LSD1 inhibitor II)	64.6704
15	Cdk2/9 inhibitor	71.5667
16	Vismodegib	72.697
17	thalidomide	73.5394
18	Cdk4 inhibitor	74.0558
19	SIRT1 inhibitor III	75.6542
20	Ruxolitinib	76.4683
21	sorafenib	76.83
22	KN-93	77.0551
23	SB 225002	77.487
24	LY2157299	78.9773
25	MK-4827 (Niraparib)	80.5491
26	C75	81.9341
27	LFM-A13	83.412
28	Ellagic acid	84.7123
29	orlistat	84.8749
30	MDM2 inhibitor	85.9646
31	PCI-34051	90.7786
32	AMD3100 octahydrochloride	92.366
33	IKK-2 inhibitor VI	94.6894
34	TOFA	95.7035
35	PIM1/2 Kinase Inhibitor V	96.8555
36	Kenpaullone	97.3465
37	Cerulenin	98.2632
38	TG003	98.8174
39	TBB	102.053
40	BMS-345541	102.288
41	Lavendustin C	106.135
42	PF-04217903	106.918
43	Tenovin-6	107.656
44	IWR-1-endo	108.773
45	Olaparib	108.898
46	A83-01	112.423
47	DAPT	112.48
48	PJ-34	115.564
49	Olomoucine	117.349
50	Axitinib	123.028
51	LDN193189	123.338
52	Gant61	123.583
53	AG014699 (Rucaparib)	127.756
54	JAK3 Inhibitor VI	131.721
55	TrichostatinA	132.514
56	C646	138.102
57	Cdk1/2 inhibitor III	142.743
58	AMI-1	147.5
59	Jervine	168.882
60	BIO	176.168
61	Alsterpaullone, 2-cyanoethyl	178.286
62	purvalanol A	181.565
63	PIM1 Inhibitor II	209.921
64	RS 102895	234.023
65	AY 9944	236.994
66	Nutlin-3	252.394
67	BIX01294	271.09
68	sunitinib malate	299.544
69	Vandetanib	307.187
70	UNC0638	499.67
